# Supplementary material for: Sensing and avoiding sick conspecifics requires Gαi2+ vomeronasal neurons
Source: BMC Biol. 2023 Jul 10;21:152. doi: 10.1186/s12915-023-01653-8 (PMC10332101; doi:10.1186/s12915-023-01653-8)
Supplement: Supplementary file 2 — Additional file 2: Dataset S1. Dataset containing values andstatistical analyses displayed in all the figures. [file 12915_2023_1653_MOESM2_ESM.xlsx]

## Sheet: Figure 1
	Fig 1b			Fig 1c					Fig 1d					Fig 1e
Raw data
Mouse line	C57	C57		Trpc2	Trpc2	Trpc2	Trpc2		cGαi2	cGαi2	cGαi2	cGαi2		V1rab	V1rab	V1rab	V1rab
				Het	Het	KO	KO		Het	Het	KO	KO		Het	Het	KO	KO
Stimulus	LPS	PBS		LPS	PBS	LPS	PBS		LPS	PBS	LPS	PBS		LPS	PBS	LPS	PBS
Animal	Investigation time (sec)	Investigation time (sec)		Investigation time (sec)	Investigation time (sec)	Investigation time (sec)	Investigation time (sec)		Investigation time (sec)	Investigation time (sec)	Investigation time (sec)	Investigation time (sec)		Investigation time (sec)	Investigation time (sec)	Investigation time (sec)	Investigation time (sec)
#1	31.995	73.789		32.509	37.771	19.021	21.497		26.249	69.416	89.541	62.07		22.571	49.192	19.448	38.529
#2	58.046	34.733		31.984	27.224	63.826	51.198		13.757	30.363	56.045	50.818		31.306	41.033	30.368	45.592
#3	23.458	49.982		13.967	24.691	31.746	26.502		33.267	84.921	115.934	37.467		33.963	57.597	11.406	29.16
#4	25.002	61.264		17.995	32.991	47.759	28.226		18.222	27.293	39.863	61.495		20.397	23.768	11.155	27.111
#5	8.759	37.44		16.482	29.509	42.952	23.453		44.991	144.051	78.719	60.491		35.261	55.569	22.007	31.758
#6	17.232	44.224		29.784	46.286	57.473	16.751		38.556	72.139	50.203	53.521		6.126	20.525	18.704	25.19
#7	43.552	42.237		16.758	42.258	20.708	16.071		62.285	81.844	52.36	30.273		19.203	31.576	40.505	52.497
#8	47.705	33.474		11.233	33.76	34.977	19.024		32.515	83.727	54.654	40.988		18.588	12.482	15.479	20.033
#9	17.974	41.193		14.744	10.028	58.501	36.848		19.755	18.26	52.053	20.013		11.757	22.666	31.784	20.639
#10	53.313	65.596							27.992	16.988	73.757	67.665		42.722	54.726	15.602	27.835
#11	7.222	23.714							61.254	67.935				22.799	54.223
#12									21.748	29.015				38.719	37.963
#13									37.714	58.741
#14									23.282	32.764
Statistics
Mean	30.3871	46.1496		20.6062	31.6131	41.8848	26.6189		32.9705	58.3898	66.3129	48.4801		25.2843	38.4433	21.6458	31.8344
SEM	5.37246	4.57169		2.78961	3.55621	5.47453	3.75266		3.99786	9.44395	7.3103	4.96271		3.21568	4.60834	3.0507	3.35866
Sample size	11	11		9	9	9	9		14	14	10	10		12	12	10	10
Students T-Test
P value	0.0370278			0.0269557		0.035243			0.0199991		0.0587177			0.0286561		0.0375325
Significaly different (P<0.05)	yes			yes		yes			yes		no			yes		yes
log2 investigation time ratio
	1.20556			0.21644		0.176542			1.40301		-0.528652			1.12395		0.986323
	-0.74089			-0.232471		-0.318057			1.14215		-0.141246			0.390345		0.586229
	1.09133			0.821963		-0.260474			1.35203		-1.62961			0.76203		1.3542
	1.293			0.874476		-0.758748			0.58285		0.625419			0.220664		1.28119
	2.09574			0.840264		-0.872953			1.67887		-0.379991			0.656207		0.529158
	1.35974			0.636038		-1.77864			0.903824		0.0923315			1.74436		0.429504
	-0.0442316			1.33437		-0.365729			0.393992		-0.790433			0.717497		0.374135
	-0.5111			1.58757		-0.878586			1.36459		-0.415125			-0.574522		0.372066
	1.19649			-0.556094		-0.666875			-0.113531		-1.37904			0.94701		-0.622928
	0.29912								-0.720499		-0.12437			0.357247		0.835169
	1.71527								0.149351					1.24993
									0.415916					-0.0284477
									0.639268
									0.492897
Statistics
Mean	0.814547			0.613618		-0.635946			0.691765		-0.467072			0.630524		0.612504
SEM	0.278538			0.231938		0.183031			0.178098		0.211658			0.177955		0.178532
Sample size	11			9		9			14		10			12		10
Students T-Test
P value	0.015			0.000638261					0.000377033					0.944191
Significaly different (P<0.05)	yes			yes					yes					no

## Sheet: Figure 2
Fig 2b						Fig 2c				Fig 2d				Fig 2f				Fig 2g
Raw data	PBS urine sniffing time (sec) - cGai2 +/-	LPS urine sniffing time (sec) - cGai2 +/-	PBS urine sniffing time (sec) - cGai2 -/-	LPS urine sniffing time (sec) - cGai2 -/-		Raw data	log2 sniffing time ratio - cGai2 +/-	log2 sniffing time ratio - cGai2 -/-		Raw data	cGai2 +/- sniffing time above 50%	cGai2 -/- sniffing time above 50%		Raw data	VNO cFos positive cell (%) - cGai2 +/-	VNO cFos positive cell (%) - cGai2 -/-		Raw data	anterior AOB cFos positive cell/mm2 - cGai2 +/-	anterior AOB cFos positive cell/mm2 - cGai2 -/-	posterior AOB cFos positive cell/mm2 - cGai2 +/-	posterior AOB cFos positive cell/mm2 - cGai2 -/-
	4.288	7.25	7.272	4.295			-0.757676	0.759694			12.8358	-12.8685			3.21942	1.09467			0.00024825	8.9404e-05	0.00010303	8.8943e-05
	6.758	4.999	7.995	7.246			0.434957	0.141913			-7.48065	-2.45719			1.28333	1.79611			0.00014332	4.8064e-05	8.3895e-05	2.4592e-05
	7.243	5.004	7.506	8.497			0.533506	-0.178909			-9.14101	3.09629			1.28564	0.77467			0.00028512	0.00014288	0.0001076	6.8779e-05
	4.749	8.262	7.245	9.31			-0.798867	-0.361795			13.5001	6.23679			3.30394	0.710502			0.00012143	4.0499e-05	5.9552e-05	4.9759e-05
	7.509	5.766	12.004	5.782			0.38105	1.05387			-6.56497	-17.4913			2.34132	0.511659			6.1331e-05	2.1044e-05	2.4254e-05	3.1734e-05
	13.485	3.497	7.258	10.992			1.94717	-0.59881			-29.4076	10.2301			1.68522				0.00016325	0.000115	9.9703e-05	4.8204e-05
	13.522	6.006	13.006	5.274			1.17083	1.30221			-19.2442	-21.1488							0.00018983	2.7356e-05	7.248e-05	2.4259e-05
	16.284	5.322	8.753	13.238			1.61341	-0.596836			-25.368	10.1974							6.514e-05		4.5791e-05
	11.999	12.881	13.253	14.488			-0.10233	-0.128539			1.77251	2.22595							8.0928e-05		4.1368e-05
	19.013	6.748	11.765	17.755			1.49445	-0.593724			-23.8054	10.1457
	21.043	12	8.247	22.736			0.810306	-1.46304			-13.6837	23.3822
	24.291	9.999	20.483	12.502			1.28057	0.712268			-20.8399	-12.0979
	25.027	10.507	27.753	14.753			1.25213	0.911635			-20.4311	-15.292
	25.762	10.248	19.012	25.488			1.3299	-0.422908			-21.5412	7.2764
	16.321	21.993	14.25	33.031			-0.430315	-1.21286			7.40199	19.861
			20.753	31.757				-0.613755				10.478
Statistics	PBS urine sniffing time (sec) - cGai2 +/-	LPS urine sniffing time (sec) - cGai2 +/-	PBS urine sniffing time (sec) - cGai2 -/-	LPS urine sniffing time (sec) - cGai2 -/-		Statistics	log2 sniffing time ratio - cGai2 +/-	log2 sniffing time ratio - cGai2 -/-						Statistics	VNO cFos positive cell (%) - cGai2 +/-	VNO cFos positive cell (%) - cGai2 -/-		Statistics	anterior AOB cFos positive cell/mm2 - cGai2 +/-	anterior AOB cFos positive cell/mm2 - cGai2 -/-	posterior AOB cFos positive cell/mm2 - cGai2 +/-	posterior AOB cFos positive cell/mm2 - cGai2 -/-
Mean	14.4863	8.6988	12.9097	14.8215		Mean	0.6773	-0.0806			-10.7998	1.36088		Mean	2.186	0.9775		Mean	0.000150955	6.91781e-05	7.08526e-05	4.80386e-05
SEM	1.91768	1.19569	1.53931	2.27076		SEM	0.2265	0.2047			3.6426	3.38154		SEM	0.375	0.2251		SEM	2.64469e-05	1.77784e-05	9.99126e-06	9.11223e-06
Sample size	15	15	16	16		Sample size	15	16			15	16		Sample size	6	5		Sample size	9	7	9	7
Mann-Whitney test	cGai2 +/- PBS sniffing time vs LPS sniffing time	cGai2 -/- PBS sniffing time vs LPS sniffing time				Mann-Whitney test	log2 ratio cGai2 +/- vs log2 ratio cGai2 -/-							Mann-Whitney test	cFos positive cGai2 +/- vs cFos positive cGai2 -/-			Mann-Whitney test with Holm-Sidak method	anterior AOB cFos positive cell/mm2 - cGai2 +/- vs cGai2 +/-	posterior AOB cFos positive cell/mm2 - cGai2 +/- vs cGai2 +/-
P value	0.029496	0.723975				P value	0.0298							P value	0.0303			P value	0.022902	0.21049
Significaly different (P<0.05)	yes	no				Significaly different (P<0.05)	yes							Significaly different (P<0.05)	yes			Adjusted P value	0.04528	0.21049
																		Significaly different (P<0.05)	yes	no

## Sheet: Figure 3
	Fig 3c			Fig 3f			Fig 3g			Fig 3h			Fig 3i
	cGαi2	cGαi2		cGαi2	cGαi2		cGαi2	cGαi2		cGαi2	cGαi2			cGαi2		cGαi2
	Het	KO		Het	KO		Het	KO		Het	KO			Het		KO
				PBS urine	PBS urine		LPS urine	LPS urine		Both	Both			knobs		knobs
Raw data	Knobs/ 100 µm2	Knobs/ 100 µm2		% responding cells PBS exclusive	% responding cells PBS exclusive		% responding cells LPS exclusive	% responding cells LPS exclusive		% responding cells	% responding cells		Responding	440	1	272	1
	8.9375	7.75		0.61076	0.07088		0	0		0.9439	1.13405		both	315	0.715909	258	0.948529
	8.0625	7.875		0.51258	0.05127		0	0		0.57665	3.12768		exclusive PBS	100	0.227273	12	0.0441176
	10.125	8.3125		0.43369	0.23414		0	0		1.64801	0.93656		exclusive LPS	25	0.0568182	2	0.00735294
	7.0625	10.75		0.40853	0		0	0		0.70034	2.571
	8.1875	7.6875		0.32602	0.05848		0.05434	0		2.8255	1.34505
	11.5625	7.9375		0.47091	0.03338		0.20929	0.06676		2.04062	1.16823
	7.9375	8.5		0.32418	0		0.5187	0		2.4638	1.09475
	6.8125	8.125		0.17654	0		0.52961	0		2.29498	0.42404
	8.3125	9.3125		0.54635			0.03642			1.45692
	8.3125	7.1875		0.82773			0.06898			1.51751
	8.5	7.3125		0.67083			0.17889			0.98388
	8.1875	7.625
	7.5	8.375
Statistics
Mean	8.42308	8.21154		0.482556	0.0560187		0.145112	0.008345		1.58656	1.47517
SEM	0.347348	0.261412		0.0545423	0.0273546		0.0605089	0.008345		0.226022	0.319006
Sample size	13	13		11	8		11	8		11	8
Mann-Whitney									Students T-Test
P value	0.60765			0.000438935			0.03		P value	0.77
Significaly different (P<0.05)	no			yes			yes		Significaly different (P<0.05)	no

## Sheet: Figure 4
	Fig 4a			Fig 4b			Fig 4c			Fig 4d
	cGαi2	cGαi2		cGαi2	cGαi2		cGαi2	cGαi2			cGαi2		cGαi2
	Het	KO		Het	KO		Het	KO			Het		KO
	PBS LMW	PBS LMW		LPS LMW	LPS LMW		Both	Both			knobs		knobs
Raw data	% responding cells PBS exclusive	% responding cells PBS exclusive		% responding cells LPS exclusive	% responding cells LPS exclusive		% responding cells	% responding cells		Responding	359	1	312	1
	1.09216	0.03684		0	0			1.06826		both	214	0.5961	299	0.958333
	0.88152	0		0	0		1.50172	0.6216		exclusive PBS	138	0.384401	5	0.0160256
	0.20267	0		0.06756	0.05928		0.76131	1.00768		exclusive LPS	7	0.0194986	8	0.025641
	0.9221	0		0	0		0.43913	0.55906
	0.54035	0.09219		0	0		1.79568	0.98338
	0.61132	0.05979		0.11115	0		0.32421	1.1361
	1.02589	0		0	0.03013		1.38935	0.8136
	0.12451	0		0.04981	0		0.98129	1.88339
	0.19222	0		0.01922	0		1.04653	1.35163
		0			0.17677		0.6283	1.32579
		0			0			0.88596
		0			0			1.4741
Statistics
Mean	0.621416	0.015735		0.0275267	0.0221817		0.98528	1.09255
SEM	0.126733	0.0089018		0.0134111	0.0150165		0.166808	0.108049
Sample size	9	12		9	12		9	12
Mann-Whitney						Students T-Test
P value	7.51154e-05			0.44606		P value	0.57988
Significaly different (P<0.05)	yes			no		Significaly different (P<0.05)	no

## Sheet: Figure 5
	Fig 5b			Fig 5c			Fig 5d			Fig 5e					Fig 5f					Fig 5h					Fig 5i
	cGαi2	cGαi2		cGαi2	cGαi2		cGαi2	cGαi2		cGαi2	cGαi2	cGαi2	cGαi2			cGαi2			mouse line	cGαi2	cGαi2	cGαi2	cGαi2		mouse line	cGαi2	cGαi2
	Het	KO		Het	KO		Het	KO		Het	KO	Het	KO			Het				Het	Het	KO	KO			Het	KO
	PBS feces	PBS feces		LPS feces	LPS feces		Both	Both		PBS feces + both	PBS feces + both	LPS feces + both	LPS feces + both			knobs			Stimulus	LPS feces	PBS feces	LPS feces	PBS feces
Raw data	% responding cells PBS exclusive	% responding cells PBS exclusive		% responding cells LPS exclusive	% responding cells LPS exclusive		% responding cells	% responding cells		% responding cells	% responding cells	% responding cells	% responding cells		Responding	444	1		Animal	investigation time (sec)	investigation time (sec)	investigation time (sec)	investigation time (sec)		log2 investigation time ratio
	0.03642	0.03965		0.29138	0.03965		0.58277	0.0793		0.61919	0.11895	0.87415	0.11895		both	140	0.315315		#1	31.567	40.311	59.277	50.27			0.352756	-0.237775
	0.05729	0.0365		0.05729	0		0.22917	0		0.28647	0.0365	0.28647	0		exclusive PBS	17	0.0382883		#2	23.747	33.125	87.496	77.577			0.480175	-0.173588
	0	0		0.63126	0		0	0		0	0	0.63126	0		exclusive LPS	287	0.646396		#3	26.661	33.845	72.352	57.482			0.344212	-0.331923
	0.2735	0		0.18233	0		0.45583	0		0.72933	0	0.63816	0						#4	27.731	27.968	43.692	44.894			0.0122774	0.0391535
	0.14202	0		0.21302	0		0.49706	0		0.63907	0	0.71008	0						#5	15.008	17.265	46.315	96.833			0.202119	1.06402
	0	0		0.62363	0		0.20788	0.31622		0.20788	0.31622	0.83151	0.31622						#6	51.848	64.07	46.192	48.477			0.305361	0.0696574
	0.04655	0.02882		0.55863	0		0.27931	0.02882		0.32587	0.05765	0.83794	0.02882						#7	12.727	33.865	39.522	77.269			1.4119	0.967234
	0	0		0.80372	0		0	0		0	0	0.80372	0						#8	17.744	40.794	21.274	55.247			1.20103	1.3768
	0	0		0.90447	0		0.04307	0		0.04307	0	0.94754	0						#9	19.006	28.447	37.503	18.734			0.581822	-1.00135
	0	0		1.25491	0		0.4183	0		0.4183	0	1.67321	0						#10	17.494	15.015	30.736	22.997			-0.220456	-0.418484
	0	0		0.32455	0		0.18031	0		0.18031	0	0.50485	0						#11	22.235	10.504	60.554	85.508			-1.08189	0.497837
	0			1.08478			0.12762			0.12762		1.2124							#12	27.509	36.711	37.503	18.734			0.416309	-1.00135
	0.05739			0.57392			0.43044			0.48783		1.00436							#13	51.513	52.434	48.812	48.754			0.025566	-0.00171528
	0.04017			1.80776			0.76328			0.80345		2.57103							#14			64.216	36.996				-0.795564
	0.03136			0.3136			0.34496			0.37632		0.65857							#15			17.757	44.44				1.32347
	0			0.77668			0.69038			0.69038		1.46705
	0			0.76769			0.13548			0.13548		0.90317
	0			0.6484			0			0		0.6484
	0			0.47598			0.15866			0.15866		0.63465
Statistics																			Statistics						Statistics
Mean	0.0360368	0.00954273		0.647053	0.00360455		0.291817	0.0385764		0.327854	0.04812	0.938869	0.0421809						Mean	26.5223	33.4118	47.5467	52.2808		Mean	0.31009	0.0917623
SEM	0.0155751	0.00498476		0.0962393	0.00360455		0.0536091	0.028722		0.0612689	0.0291281	0.1174	0.02945						SEM	3.451	4.07733	4.85119	6.12491		SEM	0.170317	0.205323
Sample size	19	11		19	11		19	11		19	11	19	11						Sample size	13	13	15	15		Sample size	13	15
Mann-Whitney									Kruskall-Wallis-Anova										Students T-Test						Students T-Test
P value	0.25191			5.10871e-06			0.00109		P value	5.1571e-09									P value	0.20942		0.54947			P value	0.42913
Significaly different (P<0.05)	no			yes			yes		Significaly different (P<0.05)	yes									Significaly different (P<0.05)	no		no			Significaly different (P<0.05)	no
									Mann-Whitney:	P value	Significaly different (P<0.05)
									PBS - control vs LPS - control	2.14729e-05	yes
									PBS control vs PBS - KO	0.00148	yes
									PBS - control vs LPS - KO	0.000933806	yes
									LPS - control vs PBS - KO	8.17193e-06	yes
									LPS - control - vs LPS - KO	7.64956e-06	yes
									PBS - KO vs LPS - KO	0.69109	no

## Sheet: Figure 6
Fig 6 e
Raw data	LHb - cGai2 +/-	LHb - cGai2 -/-	PAG- cGai2 +/-	PAG - cGai2 -/-	VMH - cGai2 +/-	VMH - cGai2 -/-	VMHdm - cGai2 +/-	VMHdm - cGai2 -/-	MeApv- cGai2 +/-	MeApv- cGai2 -/-	MeApd - cGai2 +/-	MeApd - cGai2 -/-
	0.0012165	0.00010451	8.7462e-05	6.3851e-05	0.000168574	0.00010962	0.000244943	6.11709e-05	7.37512e-05	2.72981e-05	2.36e-05	1.8746e-05
	0.00043433	0.00058027	8.2078e-05	4.9485e-05	0.000164271	1.7344e-05	0.000263352	3.40591e-05	9.94284e-05	4.70001e-05	6.24542e-05	5.0084e-05
	0.00031638	0.00014122	7.1241e-05	6.871e-05	7.72903e-05	0.00013923	0.0001342	9.4393e-05	9.0025e-05	4.48104e-05	6.9822e-05	2.5501e-05
	0.00152418	0.00035405	9.1748e-05	6.0826e-05	0.00012299	9.2806e-05	0.000194584	0.0001279	5.61656e-05	5.11855e-05	2.3786e-05	3.9331e-05
	0.00091041	0.00067413	0.00010046	7.1526e-05	8.265e-05	0.00016563	0.00013611	0.0002376	7.95982e-05	4.24942e-05	6.0533e-05	3.5867e-05
	0.00099414	0.0010239	7.4607e-05	4.8762e-05	0.000253021	7.0324e-05	0.000393337	0.00010777	0.000159961	2.64289e-05	5.6928e-05	1.9546e-05
	0.00105	0.00087246	0.0001204	4.9432e-05	0.000113071	0.00011151	0.000230758	0.000149104	0.000109038	9.43496e-05	5.3299e-05	7.5761e-05
	0.00094496		6.4524e-05		0.000115295		0.000183167		0.000131474		3.0284e-05
	0.00154284		0.00011795						0.000173509		3.6313e-05
Statistics	LHb - cGai2 +/-	LHb - cGai2 -/-	PAG- cGai2 +/-	PAG - cGai2 -/-	VMH - cGai2 +/-	VMH - cGai2 -/-	VMHdm - cGai2 +/-	VMHdm - cGai2 -/-	MeApv- cGai2 +/-	MeApv- cGai2 -/-	MeApd - cGai2 +/-	MeApd - cGai2 -/-
Mean	0.000992638	0.000535791	9.00522e-05	5.89417e-05	0.000137146	0.000100923	0.000222556	0.000116	0.000108106	4.76524e-05	4.63355e-05	3.78337e-05
SEM	0.000140274	0.000133402	6.58795e-06	3.66751e-06	2.02486e-05	1.81461e-05	2.95842e-05	2.50139e-05	1.32321e-05	8.58148e-06	5.95955e-06	7.63066e-06
sample size	9	7	9	7	8	7	8	7	9	7	9	7
Mann-Whitney test	LHb- cGai2 +/- vs cGai2 -/-		PAG- cGai2 +/- vs cGai2 -/-		VMH- cGai2 +/- vs cGai2 -/-		VMHdm- cGai2 +/- vs cGai2 -/-		MeApv- cGai2 +/- vs cGai2 -/-		MeApd- cGai2 +/- vs cGai2 -/-
P value	0.041783		0.001224		0.231857		0.013986		0.002098		0.351049
Significaly different (P<0.05)	yes		yes		no		yes		yes		no

## Sheet: Supplementary Figure 1
Supplemental Fig 1a
Raw data	anterior AOB cFos positive cell/mm2 - non-stimulated cGai2 +/-	anterior AOB cFos positive cell/mm2 - non-stimulated cGai2 -/-	posterior AOB cFos positive cell/mm2 - non-stimulated cGai2 +/-	posterior AOB cFos positive cell/mm2 - non-stimulated cGai2 -/-
	3.1885e-05	9.4551e-05	1.4886e-05	7.7706e-05
	1.5603e-05	2.4899e-05	3.3479e-05	4.7031e-05
	8.1789e-05	2.4776e-05	9.4407e-05	2.8393e-05
	2.7303e-05	5.6811e-05	2.3559e-05	7.9407e-05
Statistics	anterior AOB cFos positive cell/mm2 - non-stimulated cGai2 +/-	anterior AOB cFos positive cell/mm2 - non-stimulated cGai2 -/-	posterior AOB cFos positive cell/mm2 - non-stimulated cGai2 +/-	posterior AOB cFos positive cell/mm2 - non-stimulated cGai2 -/-
Mean	3.9145e-05	5.02592e-05	4.15828e-05	5.81342e-05
SEM	1.46221e-05	1.65761e-05	1.80131e-05	1.23942e-05
Sample size	4	4	4	4
Mann-Whitney test with Holm-Sidak method	anterior AOB cFos positive cell/mm2 - non-stimulated cGai2 +/- vs non-stimulated cGai2 +/-		posterior AOB cFos positive cell/mm2 - non-stimulated cGai2 +/- vs non-stimulated cGai2 +/-
P value	0.885714		0.485714
Significaly different (P<0.05)	no		no

## Sheet: Supplemental Figure 2
	Supplemental Fig 2a					Supplemental Fig 2b
	cGαi2	cGαi2	cGαi2	cGαi2		cGαi2	cGαi2	cGαi2	cGαi2
	Het	KO	Het	KO		Het	KO	Het	KO
	PBS urine + both	PBS urine + both	LPS urine + both	LPS urine + both		PBS LMW + both	PBS LMW + both	LPS LMW + both	LPS LMW + both
Raw data	% responding cells	% responding cells	% responding cells	% responding cells		% responding cells	% responding cells	% responding cells	% responding cells
	1.55465	1.20492	0.9439	1.13405		2.59389	1.10509	1.50172	1.06826
	1.08922	3.43532	0.57665	3.38405		1.64283	0.6216	0.76131	0.6216
	2.08169	1.1707	1.64801	0.93656		0.6418	1.00768	0.50669	1.06696
	1.10887	2.571	0.70034	2.571		2.71778	0.55906	1.79568	0.55906
	3.15152	1.40353	2.87984	1.34505		0.86455	1.07557	0.32421	0.98338
	2.51154	1.20161	2.24992	1.23498		2.00067	1.1959	1.5005	1.1361
	2.78799	1.09475	2.9825	1.09475		2.00718	0.8136	0.98129	0.84374
	2.47152	0.42404	2.82459	0.42404		0.79688	1.88339	0.72217	1.88339
	2.00327		1.49335			0.59588	1.35163	0.42289	1.35163
	2.34524		1.58648				1.32579		1.50256
	1.6547		1.16276				0.88596		0.88596
							1.4741		1.4741
Statistics
Mean	2.06911	1.56323	1.73167	1.51556		1.54016	1.10828	0.946273	1.11473
SEM	0.201031	0.340071	0.265822	0.342321		0.280017	0.107829	0.177833	0.111001
Sample size	11	8	11	8		9	12	9	12
One-Way-Anova
P value	0.48834					0.12771
Significaly different (P<0.05)	no					no

## Sheet: Supplemental Figure 3
	Supplemental Fig 3b			Supplemental Fig 3c			Supplemental Fig 3d			Supplemental Fig 3e					Supplemental Fig 3f		Supplemental Fig 3g			Supplemental Fig 3i						Supplemental Fig 3j
	cGαi2	cGαi2		cGαi2	cGαi2		cGαi2	cGαi2		cGαi2	cGαi2	cGαi2	cGαi2		CA + DCA/ Feces			cGαi2		mouse line	cGαi2	cGαi2	cGαi2	cGαi2		mouse line	cGαi2	cGαi2
	Het	KO		Het	KO		Het	KO		Het	KO	Het	KO		0.57143			Het			Het	Het	KO	KO			Het	KO
	CA	CA		DCA	DCA		Both	Both		CA + both	CA + both	DCA + both	DCA + both		0.53608			knobs		Stimulus	CA/DCA	PBS	CA/DCA	PBS		Stimulus	CA/DCA	CA/DCA
Raw data	% responding cells PBS exclusive	% responding cells PBS exclusive		% responding cells LPS exclusive	% responding cells LPS exclusive		% responding cells	% responding cells		% responding cells	% responding cells	% responding cells	% responding cells		0.44068		Responding	375	1	Animal	investigation time (sec)	investigation time (sec)	investigation time (sec)	investigation time (sec)		log2 investigation time ratio
	0.53567	0		0.10713	0		0.69637	0.0354389		1.23204	0.03544	0.80351	0.03544		0.44444		both	145	0.386667	#1	23.978	31.771	103.767	160.517			0.405999	0.629378
	0.64158	0		1.219	0		0.12832	0		0.76989	0	1.34732	0		0.95238		exclusive CA	77	0.205333	#2	13.973	13.266	34.493	40.509			-0.0749084	0.231939
	0.13475	0		0.06737	0		0.98815	0		1.12289	0	1.05552	0		0.875		exclusive DCA	153	0.408	#3	11.742	19.098	48.019	53.001			0.701743	0.142414
	0.45847	0		1.37542	0		0.78857	0		1.24705	0	2.16399	0		0.85714					#4	22.995	54.99	37.501	56.236			1.25785	0.584565
	0.71367	0		1.36247	0		1.13539	0		1.84906	0	2.49786	0		0.72727					#5	38.261	58.645	63.719	88.009			0.616134	0.465927
	0.1673	0		0.50191	0		0.33461	0		0.50191	0	0.83652	0		1					#6	27.008	29.238	98.503	39.769			0.114458	-1.30852
		0			0			0			0		0		0.96					#7	39.244	48.489	26.761	109.51			0.305185	2.03286
		0.14119			0			0.141186			0.28237		0.14119		0.8125					#8	71.007	66.307	43.741	30.254			-0.0988001	-0.53186
		0			0			0			0		0		0.86957					#9	66.261	46.247	61.77	34.977			-0.5188	-0.8205
		0			0			0			0		0		0.78947					#10	97.297	32.98	29.017	50.747			-1.5608	0.806424
		0			0			0			0		0		0.65					#11	145.254	36.763	35.03	52.794			-1.98225	0.591783
															0.80952					#12	59.497	57.728					-0.0435457
																				#13	72.01	85.982					0.255837
Statistics
Mean	0.441907	0.0128355		0.772217	0		0.678568	0.0160568		1.12047	0.0288918	1.45079	0.0160573		0.753032						52.9636	44.7311	52.9383	65.1203			-0.0478388	0.256764
SEM	0.0987496	0.0128355		0.253251	0		0.156846	0.012917		0.1884	0.0255497	0.292589	0.0129174		0.0475614						10.5693	5.60907	8.04501	11.8904			0.24564	0.271447
Sample size	6	11		6	11		6	11		6	11	6	11		15						13	13	11	11			13	11
Mann-Whitney									Kruskall-Wallis-Anova											Mann-Whitney						Students T-Test
P value	0.000393449			0.000132388			0.00366		P value	6.9207e-06										P value	0.75832		0.3933			P value	0.41367
Significaly different (P<0.05)	yes			yes			yes		Significaly different (P<0.05)	yes										Significaly different (P<0.05)	no		no			Significaly different (P<0.05)
									Mann-Whitney:	P value	Significaly different (P<0.05)
									CA - control vs DCA - control	0.47117	no
									CA - control vs CA - KO	0.00040506	yes
									CA - control vs DCA - KO	0.00040506	yes
									DCA - control vs CA - KO	0.00040506	yes
									DCA - control vs DCA - KO	0.00040506	yes
									CA - KO vs DCA - KO	1	no

## Sheet: Supplementary Figure 4
	Supplemental Fig 4a													Supplemental Fig 4b													Supplemental Fig 4c
Raw data	LHb - non-stimulated cGai2 +/-	LHb - non-stimulated cGai2 -/-	PAG- non-stimulated cGai2 +/-	PAG - non-stimulated cGai2 -/-	VMH - non-stimulated cGai2 +/-	VMH - non-stimulated cGai2 -/-	VMHdm - non-stimulated cGai2 +/-	VMHdm - non-stimulated cGai2 -/-	MeApv- non-stimulated cGai2 +/-	MeApv- non-stimulated cGai2 -/-	MeApd - non-stimulated cGai2 +/-	MeApd - non-stimulated cGai2 -/-		PAG- cGai2 +/+	PAG - cGai2 +/-	VMH - cGai2 +/+	VMH - cGai2 +/-	VMHdm - cGai2 +/+	VMHdm - cGai2 +/-	MeApv- cGai2 +/+	MeApv- cGai2 +/-	MeApd - cGai2 +/+	MeApd - cGai2 +/-				LHb - cGai2 +/+	LHb - cGai2 +/-	LHb - cGai2 -/-
	8.9103e-05	5.4543e-05	2.6626e-05	3.4854e-05	0.000101665	0.00015812	0.000154082	0.000281367	4.65918e-05	1.31905e-05	5.7771e-05	3.0125e-05		0.00036992	8.7462e-05	0.00014426	0.000168574	0.00023319	0.000244943	0.00043118	7.37512e-05	0.0005902	2.36e-05				0.00025851	0.0012165	0.00010451
	5.4847e-05	4.4003e-05	1.8355e-05	3.1177e-05	0.000160283	1.91114e-05	0.00024183	2.75657e-05	5.1532e-05	5.09492e-05	3.4497e-05	4.4803e-05		0.0002492	8.2078e-05	0.00023252	0.000164271	0.00035912	0.000263352	0.00020002	9.94284e-05	0.00021581	6.24542e-05				4.7795e-05	0.00043433	0.00058027
	5.77369e-05	7.7415e-05	2.5259e-05	3.5487e-05	4.48186e-05	0.000137308	6.14165e-05	0.000165813	7.15224e-05	6.25079e-05	3.635e-05	5.0225e-05		0.00049165	7.1241e-05	0.00035473	7.72903e-05	0.00042542	0.0001342	0.00040812	9.0025e-05	0.00053144	6.9822e-05				0.00023213	0.00031638	0.00014122
	0.00014233	0.00020567	5.2422e-05	5.4461e-05	0.00019399	0.000125264	0.000212087	0.00013833	5.34815e-05	7.49583e-05	2.0269e-05	3.0724e-05		0.00018788	9.1748e-05	0.00012176	0.00012299	0.00021158	0.000194584	0.00026055	5.61656e-05	0.00026596	2.3786e-05				0.00026686	0.00152418	0.00035405
														0.00045744	0.00010046	0.00025547	8.265e-05	0.00036337	0.00013611	0.00025547	7.95982e-05	0.00065445	6.0533e-05				0.00027437	0.00091041	0.00067413
														0.00071049	7.4607e-05	7.1844e-05	0.000253021	0.00011771	0.000393337	0.00012384	0.000159961	0.00020417	5.6928e-05				0.00038838	0.00099414	0.0010239
															0.0001204		0.000113071		0.000230758		0.000109038		5.3299e-05					0.00105	0.00087246
															6.4524e-05		0.000115295		0.000183167		0.000131474		3.0284e-05					0.00094496
															0.00011795						0.000173509		3.6313e-05					0.00154284
Statistics	LHb - non-stimulated cGai2 +/-	LHb - non-stimulated cGai2 -/-	PAG- non-stimulated cGai2 +/-	PAG - non-stimulated cGai2 -/-	VMH - non-stimulated cGai2 +/-	VMH - non-stimulated cGai2 -/-	VMHdm - non-stimulated cGai2 +/-	VMHdm - non-stimulated cGai2 -/-	MeApv- non-stimulated cGai2 +/-	MeApv- non-stimulated cGai2 -/-	MeApd - non-stimulated cGai2 +/-	MeApd - non-stimulated cGai2 -/-		PAG- cGai2 +/+	PAG - cGai2 +/-	VMH - cGai2 +/+	VMH - cGai2 +/-	VMHdm - cGai2 +/-	VMHdm - cGai2 +/-	MeApv- cGai2 +/+	MeApv- cGai2 +/-	MeApd - cGai2 +/+	MeApd - cGai2 +/-				LHb - cGai2 +/+	LHb - cGai2 +/-	LHb - cGai2 -/-
Mean	8.60042e-05	9.54078e-05	3.06655e-05	3.89947e-05	0.000125189	0.000109951	0.000167354	0.000153269	5.57819e-05	5.04015e-05	3.72217e-05	3.89693e-05		0.000411097	9.00522e-05	0.000196764	0.000137146	0.000285065	0.000222556	0.000279863	0.000108106	0.000410338	4.63355e-05				0.000410338	0.000992638	0.000535791
SEM	2.03142e-05	3.74098e-05	7.47463e-06	5.24223e-06	3.28861e-05	3.10309e-05	3.97352e-05	5.21144e-05	5.44346e-06	1.33372e-05	7.7344e-06	5.05742e-06		7.65952e-05	6.58795e-06	4.22948e-05	2.02486e-05	4.7404e-05	2.95842e-05	4.86596e-05	1.32321e-05	8.32262e-05	5.95955e-06				8.32262e-05	0.000140274	0.000133402
Sample size	4	4	4	4	4	4	4	4	4	4	4	4		6	9	6	8	6	8	6	9	6	9				6	9	7
Mann-Whitney test	LHb- non-stimulated cGai2 +/- vs non-stimulated cGai2 -/-		PAG- non-stimulated cGai2 +/- vs non-stimulation cGai2 -/-		VMH- non-stimulated cGai2 +/- vs non-stimulated cGai2 -/-		VMHdm- non-stimulated cGai2 +/- vs non-stimulated cGai2 -/-		MeApv- non-stimulated cGai2 +/- vs non-stimulated cGai2 -/-		MeApd- non-stimulated cGai2 +/- vs non-stimulated cGai2 -/-			PAG- cGai2 +/+ vs cGai2 +/-		VMH- cGai2 +/- vs cGai2 -/-		VMHdm- cGai2 +/- vs cGai2 -/-		MeApv- cGai2 +/- vs cGai2 -/-		MeApd- cGai2 +/- vs cGai2 -/-				One-way Anova + Holm-Šídák's post-hoc test	LHb- cGai2 +/+ vs cGai2 +/-	LHb- cGai2 +/- vs cGai2 -/-	LHb- cGai2 +/+ vs cGai2 -AC30/-
P value	0.685714		0.2		0.685714		0.885714		>0.999999		>0.999999			0.0004		0.344988		0.413586		0.002797		0.0004					0.0015	0.0401	0.3002
Significaly different (P<0.05)	no		no		no		no		no		no			yes		no		no		yes		yes					yes	yes	no
